# Supplementary material for: Individually or as a Team—The Immunological Milieu in the Lung Caused by Migrating Single-Sex or Mixed-Sex Larvae of Schistosoma mansoni
Source: Pathogens. 2023 Dec 8;12(12):1432. doi: 10.3390/pathogens12121432 (PMC10746046; doi:10.3390/pathogens12121432)
Supplement: Supplementary file 1 [file pathogens-12-01432-s001.zip]

Archive with 1 entries (1 files):
- pathogens-2735491-supplementary.pdf
